# Supplementary material for: Clonally selected primitive endothelial cells promote occlusive pulmonary arteriopathy and severe pulmonary hypertension in rats exposed to chronic hypoxia
Source: Sci Rep. 2020 Jan 24;10:1136. doi: 10.1038/s41598-020-58083-7 (PMC6981224; doi:10.1038/s41598-020-58083-7)
Supplement: Supplementary file 2 — Table S1. [file 41598_2020_58083_MOESM2_ESM.xls]

## Sheet: Sheet0
Categories	Diseases or Functions Annotation	p-value	Predicted Activation State	Activation z-score	Molecules	# Molecules
Endocrine System Disorders,Gastrointestinal Disease,Metabolic Disease,Organismal Injury and Abnormalities	Experimentally-induced diabetes	4.71e-09			A2M,AQP1,BTG2,C2,C3,CCND2,CEBPD,FGFR1,HMGCS2,ICAM1,LCN2,SCN1B,SCN7A,SERPINA3,SERPING1	15
Cellular Movement	Cell movement	7.61e-07		-1.398	A2M,ACKR3,AOC3,C3,CYGB,DMBT1,DPP4,DPYSL3,EDNRA,EFNA5,EZR,FGFR1,ICAM1,ITGA2,LRP2,MEOX2,MMP2,MYO7A,PAK3,PLAU,RELN,SCN1B,SERPING1,SPHK1,STMN1,TGM2,VCAM1	27
Endocrine System Disorders,Gastrointestinal Disease,Metabolic Disease,Organismal Injury and Abnormalities	Diabetes mellitus	7.13e-06			A2M,AQP1,BTG2,C2,C3,CCND2,CEBPD,FGFR1,HMGCS2,ICAM1,LCN2,MMP2,SCN1B,SCN7A,SERPINA3,SERPING1	16
Organ Development,Skeletal and Muscular System Development and Function,Tissue Development	Growth of muscle tissue	1.8e-05	Decreased	-2.398	CEBPD,DPP4,EDNRA,FOXO1,HOPX,IFNGR1,IL15,ITGA2,KCNK2,NOX1,P2RX5,PLCE1,TGM2,THBD	14
Cellular Movement	Migration of cells	2.55e-05		-1.306	ACKR3,AOC3,C3,CYGB,DMBT1,DPP4,DPYSL3,EDNRA,EFNA5,FGFR1,ICAM1,ITGA2,MEOX2,MMP2,PAK3,PLAU,RELN,SERPING1,SPHK1,STMN1,TGM2	21
Cellular Development,Cellular Growth and Proliferation,Organ Development,Skeletal and Muscular System Development and Function,Tissue Development	Proliferation of muscle cells	6.8e-05	Decreased	-2.398	CEBPD,DPP4,EDNRA,FOXO1,HOPX,IFNGR1,IL15,ITGA2,KCNK2,NOX1,PLCE1,TGM2,THBD	13
Cell Death and Survival	Apoptosis	8.72e-05		0.871	A2M,APOE,BNIP3,BTG2,CCNB1,CD53,CD59,CDK1,CDKN2A,EDNRA,EPHA7,EPHB2,FOXO1,GATA4,GLIS3,GSN,Hist1h1e,HPGD,HPSE,KSR1,LCN2,MMP2,OSMR,PAK3,PLAC8,RNF130,SEMA3A,SPHK1,STEAP3,TGM2,TK1,TNFRSF1B,UCP2,UNC5B,WT1	35
Cell-To-Cell Signaling and Interaction	Binding of blood cells	0.000984		-1.176	AOC3,FCGR2A,ICAM1,SERPING1,VCAM1	5
Cellular Development,Cellular Growth and Proliferation,Organ Development,Skeletal and Muscular System Development and Function,Tissue Development	Proliferation of smooth muscle cells	0.00109	Decreased	-2.765	CEBPD,DPP4,EDNRA,FOXO1,IFNGR1,IL15,ITGA2,NOX1,TGM2,THBD	10
Cellular Compromise	Oxidative stress response of tumor cell lines	0.00145			EPAS1,XDH	2
Cellular Development,Cellular Growth and Proliferation,Connective Tissue Development and Function,Skeletal and Muscular System Development and Function,Tissue Development	Formation of osteoclast-like cells	0.00145			ICAM1,WT1	2
Lipid Metabolism,Molecular Transport,Small Molecule Biochemistry	Transport of prostaglandin	0.00145			SLCO2A1,SLCO3A1	2
Cell-To-Cell Signaling and Interaction,Hematological System Development and Function,Immune Cell Trafficking,Inflammatory Response	Adhesion of alveolar macrophages	0.00145			ICAM1,VCAM1	2
Cell-To-Cell Signaling and Interaction,Hematological System Development and Function,Immune Cell Trafficking,Inflammatory Response	Adhesion of neutrophils	0.00145			ICAM1,VCAM1	2
Cardiovascular System Development and Function,Embryonic Development,Organ Development,Organismal Development,Tissue Development	Cardiogenesis	0.00146		0.074	FOXO1,GATA4,KCNK2,MMP2,PLCE1,VCAM1	6
Cell-To-Cell Signaling and Interaction	Binding of epithelial cells	0.00157			FCGR2A,ICAM1,VCAM1	3
Cellular Movement,Immune Cell Trafficking	Leukocyte migration	0.00162		-1.294	AOC3,C3,DMBT1,DPP4,EDNRA,ICAM1,ITGA2,SERPING1	8
Cell Death and Survival	Regeneration of cells	0.00182			A2M,APOE,PLAU,RGMA,SEMA3A	5
Lipid Metabolism,Small Molecule Biochemistry	Catabolism of lipid	0.00209			HSD11B1,LPL,PLA2G2A,XDH	4
Cell Death and Survival	Cell viability	0.00224		-0.419	APOE,CDK1,FGFR1,FOXO1,GATA4,GFRA1,HPSE,IL11RA,PLAC8,TGM2,TNFRSF1B,XDH	12
Cellular Movement,Connective Tissue Development and Function	Cell movement of fibroblasts	0.00242		1	CYGB,EZR,FGFR1,PAK3	4
Cell Death and Survival	Necrosis	0.0025		-0.033	A2M,APOE,BNIP3,BTG2,CCNB1,CCND2,CDK1,DPP4,EPHB2,FOXO1,GATA4,GFRA1,GHR,GLIS3,ICAM1,IL11RA,KSR1,LCN2,OSMR,PAK3,PLAC8,PLAU,SPHK1,TGM2,UCP2,UNC5B,WT1,XDH	28
Cellular Movement	Chemotaxis	0.00263		-1.664	A2M,EDNRA,ITGA2,LRP2,PLAU,SCN1B,VCAM1	7
Cell Morphology	Ruffling	0.00263			EZR,PAK3,PLAU	3
Lipid Metabolism,Molecular Transport,Small Molecule Biochemistry	Efflux of cholesterol	0.00286			APOE,CD36	2
Cell Cycle,Skeletal and Muscular System Development and Function	Mitogenesis of muscle cell lines	0.00286			FGF10,FGFR1	2
Cancer,Organismal Injury and Abnormalities	Connective tissue tumor	0.00286			MMP2,WT1	2
Cellular Movement	Movement of sensory neurons	0.00286			A2M,LRP2	2
Inflammatory Disease,Inflammatory Response,Organismal Injury and Abnormalities,Renal and Urological Disease	Progressive crescentic glomerulonephritis	0.00286			ICAM1,VCAM1	2
DNA Replication, Recombination, and Repair	Condensation of chromosomes	0.00286			CDK1,Hist1h1e	2
Cell-To-Cell Signaling and Interaction,Hair and Skin Development and Function	Adhesion of epithelial cell lines	0.00286			ICAM1,VCAM1	2
Cellular Movement	Chemotaxis of neurons	0.00286			A2M,LRP2	2
Free Radical Scavenging,Molecular Transport	Quantity of reactive oxygen species	0.00321			DPP4,NOX1,UCP2,XDH	4
Cellular Development,Cellular Growth and Proliferation	Proliferation of stem cells	0.00329			BMP6,FGFR1,NCAM1	3
Cell Morphology,Cellular Compromise	Collapse of growth cone	0.00414			EPHB2,MMP16,RGMA,SEMA3A	4
Cell Death and Survival	Neuronal cell death	0.00436		0.264	A2M,APOE,BNIP3,BTG2,CCNB1,CDK1,EPHB2,FOXO1,GFRA1,IL11RA,KSR1,LCN2,OSMR,PAK3,PLAU,TGM2	16
Embryonic Development,Organismal Development	Development of body trunk	0.00457		-0.279	CDO1,FOXO1,GATA4,KCNK2,MGP,MMP2,PLCE1,VCAM1	8
Cellular Development,Cellular Growth and Proliferation,Embryonic Development,Organismal Development	Proliferation of neuronal progenitor cells	0.0047			BMP6,NCAM1	2
Cell Death and Survival	Apoptosis of retinal ganglion cells	0.0047			A2M,EPHB2	2
Cancer,Organismal Injury and Abnormalities	Head and neck tumor	0.0047			CCND2,CEBPD	2
Organ Morphology,Tissue Development	Regeneration of skeletal muscle	0.0047			P2RX5,PLAU	2
Cancer,Organismal Injury and Abnormalities,Renal and Urological Disease	Renal cancer	0.0047			CDKN2A,WT1	2
Cancer,Organismal Injury and Abnormalities	Incidence of tumor	0.0049			CDKN2A,CEBPD,MMP2	3
Cancer,Organismal Injury and Abnormalities	Frequency of tumor	0.0049			CDKN2A,CEBPD,MMP2	3
Cell-To-Cell Signaling and Interaction,Hematological System Development and Function	Binding of leukocytes	0.00587			AOC3,ICAM1,SERPING1,VCAM1	4
Inflammatory Disease,Inflammatory Response,Organismal Injury and Abnormalities,Renal and Urological Disease	Glomerulonephritis	0.00691			ICAM1,LRP2,VCAM1	3
Cellular Movement	Chemorepulsion	0.00694			A2M,SCN1B	2
Cell-To-Cell Signaling and Interaction,Hematological System Development and Function	Binding of lymphocytes	0.00694			AOC3,ICAM1	2
Humoral Immune Response,Inflammatory Response	Complement activation	0.00694			C3,C4A/C4B	2
Cell Death and Survival,Cellular Assembly and Organization,Cellular Development,Nervous System Development and Function,Tissue Development,Tissue Morphology	Regeneration of neurites	0.00885			A2M,APOE,RGMA,SEMA3A	4
Lipid Metabolism,Small Molecule Biochemistry	Conversion of lipid	0.00934			Akr1c14,CYGB,HSD11B1	3
Cellular Development,Cellular Growth and Proliferation,Connective Tissue Development and Function,Tissue Development	Development of connective tissue cells	0.00934			CDKN2A,ICAM1,WT1	3
Cell Cycle	Cleavage of cells	0.00958			CDKN2A,GFRA1	2
Nervous System Development and Function	Sleep	0.00958			HTR2A,SLC29A1	2
Cellular Assembly and Organization	Binding of filaments	0.00958			GSN,NDC80	2
Cellular Development,Cellular Growth and Proliferation,Embryonic Development,Organismal Development,Tissue Development	Development of neural stem cells	0.00958			CDKN2A,FGFR1	2
Cellular Movement	Cell movement of neurons	0.0106			A2M,LRP2,RELN,STMN1	4
Cell Cycle	Interphase of fibroblast cell lines	0.0107			BRCA1,CDKN2A,PLAC8	3
Cardiovascular System Development and Function,Cellular Development,Cellular Growth and Proliferation,Embryonic Development,Organ Development,Organismal Development,Skeletal and Muscular System Development and Function,Tissue Development	Proliferation of cardiomyocytes	0.0107			FOXO1,KCNK2,PLCE1	3
Cell Death and Survival	Apoptosis of neurons	0.0116		1.312	A2M,APOE,BNIP3,BTG2,CCNB1,CDK1,EPHB2,KSR1,OSMR,PAK3	10
Cardiovascular System Development and Function	Vasoconstriction of blood vessel	0.0121		-1	EDNRA,HTR2A,ICAM1,MMP2,PLAU	5
Cell Cycle,Connective Tissue Development and Function	G2 phase of fibroblast cell lines	0.0126			BRCA1,PLAC8	2
Protein Synthesis	Catabolism of peptide	0.0126			CPE,ENPEP	2
Cell Morphology	Ruffling of plasma membrane	0.0126			EZR,PAK3	2
Inflammatory Disease,Inflammatory Response,Organismal Injury and Abnormalities,Renal and Urological Disease	Acute phase crescentic glomerulonephritis	0.0126			ICAM1,VCAM1	2
Nervous System Development and Function	Sensation	0.0135			EDNRA,FGFR1,HTR2A,ICAM1,ITGA2,NCAM1	6
Molecular Transport	Secretion of molecule	0.0136		-1.432	Akr1c14,AQP1,CD36,EDNRA,HTR2A,LRP2,RAB3B,SPHK1,STEAP3,STXBP6,UNC13C	11
Cellular Movement,Connective Tissue Development and Function	Migration of fibroblasts	0.0138			CYGB,FGFR1,PAK3	3
Cell Death and Survival,Neurological Disease,Organismal Injury and Abnormalities	Cell death of brain cells	0.014		0.375	APOE,CCNB1,CDK1,FOXO1,KSR1,LCN2,PAK3,TGM2	8
Cancer,Organismal Injury and Abnormalities	Non-melanoma solid tumor	0.0149			CDKN2A,CEBPD,CTSC,MMP2	4
Lipid Metabolism,Molecular Transport,Small Molecule Biochemistry	Transport of steroid	0.0155			APOE,CD36,GSN	3
Cardiovascular System Development and Function,Cellular Development,Cellular Growth and Proliferation,Embryonic Development,Organ Development,Organismal Development,Skeletal and Muscular System Development and Function,Tissue Development	Proliferation of ventricular myocytes	0.0159			FOXO1,PLCE1	2
Cell Morphology,Cellular Assembly and Organization,Cellular Function and Maintenance	Reorganization of actin filaments	0.0159			GHR,PLAU	2
Cancer,Organismal Injury and Abnormalities	Non-hematological solid tumor	0.0161			CDKN2A,CEBPD,CTSC,WT1	4
Cellular Assembly and Organization,Cellular Function and Maintenance	Microtubule dynamics	0.0178		-0.453	A2M,APOE,AQP1,DPYSL3,EPHB2,EZR,FGFR1,GFRA1,GHR,GPM6A,KIF23,LIFR,NCAM1,NDC80,PAK3,PLAU,SCN1B,SEMA3A,STMN1	19
Organismal Survival	Organismal death	0.0193			APOE,ICAM1,PLA2G2A	3
Cell Morphology,Cellular Function and Maintenance	Autophagy of cardiomyocytes	0.0196			BNIP3,GATA4	2
Cell Morphology,Nervous System Development and Function,Tissue Morphology	Morphology of dendrites	0.0196			KIF15,KIF23	2
Cell Cycle	Arrest in interphase of fibroblast cell lines	0.0196			BRCA1,CDKN2A	2
Gastrointestinal Disease,Organismal Injury and Abnormalities,Reproductive System Disease	Experimental intestinal endometriosis	0.0196			ICAM1,TNFRSF1B	2
Lipid Metabolism,Small Molecule Biochemistry,Vitamin and Mineral Metabolism	Metabolism of retinol	0.0196			ADH7,LRAT	2
Molecular Transport	Release of metal	0.0201			A2M,BNIP3,HTR2A,SLC40A1	4
Lipid Metabolism,Molecular Transport,Small Molecule Biochemistry	Uptake of lipid	0.0214			APOE,CD36,SLCO2A1	3
Cellular Assembly and Organization	Binding of myofilaments	0.0222			GSN	1
Tissue Morphology	Quantity of multinucleated cells	0.0222			MYL9	1
Drug Metabolism,Lipid Metabolism,Molecular Transport,Small Molecule Biochemistry	Transport of prostaglandin E2	0.0222			SLCO2A1	1
Cellular Development,Connective Tissue Development and Function,Reproductive System Development and Function,Tissue Development	Differentiation of Sertoli cells	0.0222			TCF21	1
Cell-To-Cell Signaling and Interaction	Binding of mesothelial cells	0.0222			VCAM1	1
Cellular Movement,Hematological System Development and Function	Sequestration of red blood cells	0.0222			FCGR2A	1
Amino Acid Metabolism,Small Molecule Biochemistry	Metabolism of L-cysteine	0.0222			CDO1	1
Cell Signaling,Small Molecule Biochemistry	Generation of nitrite	0.0222			XDH	1
Lipid Metabolism,Small Molecule Biochemistry	Synthesis of 12(S)-hydroxyeicosatetraenoic acid	0.0222			SEMA3A	1
Lipid Metabolism,Small Molecule Biochemistry	Incorporation of diacylglycerol	0.0222			CD36	1
Cardiovascular System Development and Function,Cell-To-Cell Signaling and Interaction	Adhesion of microvascular endothelial cells	0.0222			ICAM1	1
Tissue Morphology	Thickness of mucosa	0.0222			ICAM1	1
Digestive System Development and Function,Embryonic Development,Endocrine System Development and Function,Organ Development,Organ Morphology,Organismal Development,Tissue Development	Morphogenesis of islets of Langerhans	0.0222			MMP2	1
Cell-To-Cell Signaling and Interaction,Hematological System Development and Function,Hematopoiesis	Binding of red blood cells	0.0222			FCGR2A	1
Cancer,Organismal Injury and Abnormalities	Angiogenesis of chondrosarcoma	0.0222			MMP2	1
Cellular Development,Cellular Growth and Proliferation,Hematological System Development and Function,Lymphoid Tissue Structure and Development	Proliferation of natural killer T lymphocytes	0.0222			APOE	1
Cancer,Endocrine System Disorders,Organismal Injury and Abnormalities,Reproductive System Disease	Prolactinoma	0.0222			CEBPD	1
Drug Metabolism,Lipid Metabolism,Molecular Transport,Small Molecule Biochemistry	Uptake of prostaglandin E2	0.0222			SLCO2A1	1
Hematological System Development and Function,Tissue Development	Formation of bone marrow	0.0222			ICAM1	1
Cell Morphology	Conversion of progenitor cells	0.0222			LCN2	1
Cellular Compromise	Severing of actin filaments	0.0222			GSN	1
Cell Death and Survival,Drug Metabolism,Small Molecule Biochemistry	Cytotoxicity of etoposide	0.0222			TOP2A	1
Cardiovascular System Development and Function	Nitroglycerin tolerance of aorta	0.0222			XDH	1
Endocrine System Development and Function,Organ Morphology,Organismal Development,Tissue Morphology	Mass of pituitary tissue	0.0222			TK1	1
Drug Metabolism	Binding of muscimol	0.0222			ADHFE1	1
Cellular Function and Maintenance	Progression of prostate cancer cell lines	0.0222			FGFR1	1
Cell Death and Survival,Cellular Development,Digestive System Development and Function,Hepatic System Development and Function,Organ Morphology,Tissue Development,Tissue Morphology	Regeneration of hepatocytes	0.0222			PLAU	1
Cellular Assembly and Organization,Cellular Function and Maintenance	Depolarization of mitochondrial inner membrane	0.0222			CCNB1	1
Developmental Disorder,Endocrine System Disorders,Organismal Injury and Abnormalities,Reproductive System Disease	Sex reversal of ovarian cells	0.0222			TCF21	1
Tissue Morphology	Conversion of epithelial tissue	0.0222			LCN2	1
Cardiovascular System Development and Function,Embryonic Development,Organismal Development,Tissue Development	Angiogenesis of chorioallantoic membrane	0.0222			MMP2	1
Cell-To-Cell Signaling and Interaction,Cellular Function and Maintenance,Hematological System Development and Function,Inflammatory Response	Phagocytosis of leukocyte cell lines	0.0222			FCGR2A	1
Embryonic Development,Nervous System Development and Function,Organ Development,Organismal Development,Tissue Development	Development of thalamus	0.0222			NCAM1	1
Cell Morphology	Collapse of cell membrane leading edge	0.0222			EZR	1
Cell Morphology,Cellular Compromise	Swelling of zymogen granules	0.0222			AQP1	1
Drug Metabolism,Endocrine System Development and Function,Lipid Metabolism,Small Molecule Biochemistry	Conversion of progesterone	0.0222			Akr1c14	1
Cellular Compromise,Free Radical Scavenging,Lipid Metabolism,Small Molecule Biochemistry	Peroxidation of monohydroperoxy-linoleic acid	0.0222			CYGB	1
Cardiovascular System Development and Function,Organismal Development,Tissue Morphology	Quantity of sinusoid	0.0222			SERPING1	1
Cellular Assembly and Organization	Formation of cleavage furrow	0.0222			MYL9	1
Cell Cycle,Gene Expression	Binding of GAS-like binding site	0.0222			GHR	1
Cellular Assembly and Organization	Nucleation of spindle fibers	0.0222			CCNA2	1
Cellular Assembly and Organization,DNA Replication, Recombination, and Repair	Quantity of centrosome	0.0222			CCNA2	1
Molecular Transport	Secretion of water	0.0222			AQP1	1
Post-Translational Modification,Protein Degradation,Protein Synthesis	Hydrolysis of Gelatin	0.0222			MMP16	1
Cellular Assembly and Organization,Nervous System Development and Function,Tissue Morphology	Density of presynaptic terminals	0.0222			EPHB2	1
Cancer,Organismal Injury and Abnormalities,Renal and Urological Disease	Mesenchymal tumor in kidney	0.0222			WT1	1
Cell Morphology,Cellular Function and Maintenance,Nervous System Development and Function,Organ Morphology,Organismal Development,Tissue Morphology	Length of cortical neurons	0.0222			DPYSL3	1
Cell Morphology,Cellular Function and Maintenance,Organ Morphology,Organismal Injury and Abnormalities,Tissue Morphology	Paracellular permeability of gastric epithelial cells	0.0222			CLDN1	1
Cell Death and Survival,Nervous System Development and Function	Cell viability of pyramidal neurons	0.0222			APOE	1
Cellular Development,Cellular Growth and Proliferation	Cell proliferation of squamous cell carcinoma cell lines	0.0222			WT1	1
Cell Cycle,Embryonic Development	Polyploidization of embryonic cell lines	0.0222			CCNA2	1
Cellular Compromise	Oxidative stress response of pheochromocytoma cell lines	0.0222			EPAS1	1
Cell Morphology,Nervous System Development and Function	Contraction of stellate cells	0.0222			ITGA2	1
Organismal Development	Epithelial-mesenchymal transformation	0.0222			MMP2	1
Cell-mediated Immune Response,Cell-To-Cell Signaling and Interaction,Cellular Movement,Hematological System Development and Function,Immune Cell Trafficking	Adhesion of T lymphocytes	0.0222			ICAM1	1
Post-Translational Modification	Thiolation of protein	0.0222			XDH	1
Cell Cycle,Nervous System Development and Function	Cell division of neurons	0.0222			GFRA1	1
Lipid Metabolism,Small Molecule Biochemistry	Breakdown of phospholipid	0.0222			XDH	1
Endocrine System Development and Function,Lipid Metabolism,Small Molecule Biochemistry,Vitamin and Mineral Metabolism	Catabolism of glucocorticoid	0.0222			HSD11B1	1
Cellular Assembly and Organization	Binding of kinetochores	0.0222			NDC80	1
Cancer,Organismal Injury and Abnormalities,Renal and Urological Disease	Wilms tumor	0.0222			WT1	1
Lipid Metabolism,Reproductive System Development and Function,Small Molecule Biochemistry,Vitamin and Mineral Metabolism	Steroidogenesis of Leydig cells	0.0222			IGFBP4	1
Cell Cycle	Metaphase/anaphase transition	0.0222			MYL9	1
Cell Death and Survival,Cellular Function and Maintenance,Hematological System Development and Function	Clearance of red blood cells	0.0222			FCGR2A	1
Cellular Assembly and Organization,Skeletal and Muscular System Development and Function,Tissue Development	Formation of myosin stress fibers	0.0222			ICAM1	1
Nervous System Development and Function	Gliogenesis	0.0222			CDKN2A	1
Cell Signaling,Vitamin and Mineral Metabolism	Handling of Ca2+	0.0222			XDH	1
Gastrointestinal Disease,Inflammatory Disease,Inflammatory Response,Organismal Injury and Abnormalities	Colitis	0.0222			ICAM1	1
Neurological Disease,Organismal Injury and Abnormalities	Damage of spinal cord	0.0222			PYCARD	1
Cell-To-Cell Signaling and Interaction,Cellular Function and Maintenance,Hematological System Development and Function,Inflammatory Response	Phagocytosis of red blood cells	0.0222			FCGR2A	1
Cell Cycle,Gene Expression	Binding of Pit-1 binding site	0.0222			CEBPD	1
Cell-To-Cell Signaling and Interaction	Binding of leukemia cell lines	0.0222			VCAM1	1
DNA Replication, Recombination, and Repair	Condensation of DNA	0.0222			Hist1h1e	1
Cellular Movement,Hematological System Development and Function,Immune Cell Trafficking,Inflammatory Response	Migration of alveolar macrophages	0.0222			DMBT1	1
Cell Cycle,Connective Tissue Development and Function	Polyploidization of fibroblast cell lines	0.0222			CCNA2	1
Cellular Function and Maintenance	Maintenance of stem cells	0.0222			FGFR1	1
Digestive System Development and Function,Organismal Development	Morphogenesis of embryonic gastrointestinal tract	0.0222			TCF21	1
Cell Morphology,Cellular Assembly and Organization,Cellular Development,Cellular Function and Maintenance,Cellular Growth and Proliferation,Embryonic Development,Nervous System Development and Function,Organismal Development,Tissue Development	Branching of sensory axons	0.0222			A2M	1
Cell-To-Cell Signaling and Interaction,Hematological System Development and Function	Binding of peripheral blood lymphocytes	0.0222			AOC3	1
Free Radical Scavenging,Small Molecule Biochemistry	Conversion of hydrogen peroxide	0.0222			CYGB	1
Cardiovascular Disease,Organismal Injury and Abnormalities	Perivascular fibrosis	0.0222			PLA2G2A	1
Cardiovascular System Development and Function,Embryonic Development,Hair and Skin Development and Function,Organ Development,Organismal Development,Tissue Development	Angiogenesis of skin	0.0222			TGM2	1
Drug Metabolism,Energy Production,Lipid Metabolism,Small Molecule Biochemistry	Oxidation of prostaglandin E2	0.0222			SLCO2A1	1
Cardiovascular System Development and Function	Vasoconstriction of aortic ring tissue	0.0222			PLAU	1
Molecular Transport	Transport of molecule	0.0237	Decreased	-2.746	Akr1c14,AOC3,APOE,AQP1,ATP1B1,CD36,EDNRA,GSN,HTR2A,LCN2,LRP2,P2RX5,RAB3B,SCN1B,SCN7A,SLC16A2,SLC29A1,SLC40A1,SLCO2A1,SLCO3A1,SPHK1,STEAP3,STXBP6,UNC13C	24
Cellular Assembly and Organization,Cellular Function and Maintenance	Organization of cytoskeleton	0.0243		-0.814	A2M,APOE,AQP1,DPYSL3,EPHB2,EZR,FGFR1,GFRA1,GHR,GPM6A,ICAM1,KIF23,LIFR,NCAM1,NDC80,PAK3,PLAU,SCN1B,SEMA3A,STMN1	20
Cellular Development,Cellular Growth and Proliferation	Cell proliferation of tumor cell lines	0.0257		1.309	BTG2,CDK1,CEBPD,HSD11B1,NDRG2,NOX1,SPHK1,WT1	8
Cell Morphology,Cellular Assembly and Organization,Cellular Function and Maintenance	Reorganization of actin cytoskeleton	0.0259			GHR,ICAM1,PLAU	3
Cellular Development,Cellular Growth and Proliferation,Embryonic Development,Organ Development,Organismal Development,Skeletal and Muscular System Development and Function,Tissue Development	Formation of muscle cells	0.0259			FGFR1,GATA4,HOPX	3
Protein Synthesis	Metabolism of protein	0.0262		0.555	APOE,CTSC,DPP4,ENPEP,ERRFI1,FOXO1,GSN,ITGA2,KLF15,MMP16,MMP2	11
Post-Translational Modification,Protein Degradation,Protein Synthesis	Hydrolysis of protein	0.0268			CTSC,DPP4,ENPEP,MMP16,MMP2	5
Cardiovascular System Development and Function,Tissue Morphology	Permeability of vasculature	0.028			ICAM1,PLAU	2
Cancer,Organismal Injury and Abnormalities	Development of malignant tumor	0.028			CDKN2A,MMP2	2
Cardiovascular Disease,Cardiovascular System Development and Function,Organ Morphology,Organismal Development,Organismal Injury and Abnormalities	Ventricular hypertrophy	0.0283			GATA4,KLF15,PLCE1	3
Cell Cycle,Gene Expression	Binding of protein binding site	0.0283			CEBPD,GHR,MEOX2	3
Vitamin and Mineral Metabolism	Metabolism of vitamin	0.0283			ADH7,LRAT,LRP2	3
Lipid Metabolism,Molecular Transport,Small Molecule Biochemistry	Transport of lipid	0.0296		-1.96	APOE,CD36,GSN,SLCO2A1,SLCO3A1	5
Cell-To-Cell Signaling and Interaction,Hematological System Development and Function,Immune Cell Trafficking	Adhesion of immune cells	0.0308			ICAM1,SERPING1,VCAM1	3
Embryonic Development,Hair and Skin Development and Function,Organ Development,Organismal Development,Tissue Development	Formation of skin	0.0326			ITGA2,TGM2	2
Embryonic Development,Nervous System Development and Function,Organ Development,Organismal Development,Tissue Development	Formation of hippocampus	0.0326			NCAM1,RELN	2
Cardiovascular Disease,Organismal Injury and Abnormalities	Dysfunction of heart	0.0326			DPP4,KLF15	2
Lipid Metabolism,Molecular Transport,Small Molecule Biochemistry	Uptake of fatty acid	0.0326			CD36,SLCO2A1	2
Cellular Movement,Nervous System Development and Function	Guidance of axons	0.0326			SEMA3A,UNC5B	2
Cancer,Organismal Injury and Abnormalities	Tumorigenesis of epithelial neoplasm	0.0326			CDKN2A,CEBPD	2
Cell Death and Survival,Neurological Disease,Organismal Injury and Abnormalities	Cell death of cortical neurons	0.0341		-0.304	CCNB1,KSR1,LCN2,PAK3,TGM2	5
Cell Cycle,Gene Expression	Binding of DNA	0.0357		0.555	CEBPD,FOXO1,GHR,Hist1h1e,MEOX2	5
Cell Morphology,Cellular Assembly and Organization,Cellular Function and Maintenance	Formation of filopodia	0.0362			DPYSL3,EZR,GPM6A	3
Nervous System Development and Function	Development of central nervous system	0.0373			ASPA,EFNA5,NCAM1,RELN,SEMA3A	5
Nervous System Development and Function	Nociception	0.0373			EDNRA,FGFR1,HTR2A,ITGA2,NCAM1	5
Cancer,Embryonic Development	Transformation of embryonic cell lines	0.0375			CCNA2,CDKN2A	2
Cell Death and Survival,Cellular Assembly and Organization,Cellular Development,Nervous System Development and Function,Tissue Development,Tissue Morphology	Regeneration of axons	0.0391			A2M,RGMA,SEMA3A	3
Embryonic Development,Nervous System Development and Function,Organ Development,Organismal Development,Tissue Development	Formation of brain	0.0391			EFNA5,NCAM1,RELN	3
Embryonic Development,Organismal Development	Growth of embryo	0.0391			BMP6,FGFR1,NCAM1	3
Cell-To-Cell Signaling and Interaction	Signal transduction	0.0395			HTR2A,IGFBP4,MPDZ,NDRG2,NOX1,PAK3,PLCE1,STMN1	8
Cell Signaling,Post-Translational Modification,Protein Synthesis	Assembly of protein-protein complex	0.042			CCNB1,CDK1,MGP	3
Cellular Assembly and Organization,Cellular Compromise,Cellular Function and Maintenance	Depolymerization of microtubules	0.0426			GHR,STMN1	2
Auditory and Vestibular System Development and Function,Nervous System Development and Function	Hearing	0.0439			ICAM1	1
Cardiovascular Disease,Cellular Compromise,Organismal Injury and Abnormalities	Dysfunction of cardiomyocytes	0.0439			DPP4	1
Organismal Injury and Abnormalities,Renal and Urological Disease	Severe proteinuria	0.0439			LPL	1
Cardiovascular System Development and Function,Tissue Morphology	Diameter of microvessel	0.0439			CYGB	1
Immunological Disease,Inflammatory Disease,Inflammatory Response,Organismal Injury and Abnormalities,Renal and Urological Disease	Passive Heymann nephritis	0.0439			LRP2	1
Cancer,Organismal Injury and Abnormalities,Tissue Morphology,Tumor Morphology	Volume of tumor	0.0439			CCND2	1
Cell-To-Cell Signaling and Interaction,Cellular Movement,Hematological System Development and Function,Hypersensitivity Response,Immune Cell Trafficking	Recruitment of eosinophils	0.0439			DPP4	1
Cellular Compromise,Organismal Injury and Abnormalities	Oxidative stress response of islet cells	0.0439			XDH	1
Cell-To-Cell Signaling and Interaction,Cellular Growth and Proliferation	Stimulation of pheochromocytoma cell lines	0.0439			NCAM1	1
Cell-To-Cell Signaling and Interaction,Cellular Movement	Chemoattraction of sensory neurons	0.0439			LRP2	1
Cardiovascular Disease,Hematological Disease,Metabolic Disease,Organismal Injury and Abnormalities	Moderate hyperlipidemia	0.0439			LPL	1
Cancer,Organismal Injury and Abnormalities	Transformation of kidney cells	0.0439			WT1	1
Cell Death and Survival,Cellular Function and Maintenance	Clearance of Pseudomonas aeruginosa	0.0439			FCGR2A	1
Molecular Transport	Release of heavy metal	0.0439			SLC40A1	1
Cardiovascular System Development and Function,Cell Morphology,Embryonic Development,Nervous System Development and Function,Organ Development,Organismal Development,Tissue Development	Innervation of heart	0.0439			VCAM1	1
Cardiovascular System Development and Function,Tissue Morphology	Relaxation of carotid artery	0.0439			SOD3	1
Cell-To-Cell Signaling and Interaction	Aggregation of neuroblastoma cell lines	0.0439			NCAM1	1
Gastrointestinal Disease,Hepatic System Disease,Organismal Injury and Abnormalities	Obstruction of bile duct	0.0439			GJB2	1
Cell-To-Cell Signaling and Interaction,Hepatic System Development and Function	Binding of hepatocytes	0.0439			FCGR2A	1
RNA Post-Transcriptional Modification	Editing of mRNA	0.0439			ADARB1	1
Amino Acid Metabolism,Small Molecule Biochemistry	Synthesis of creatine	0.0439			GATM	1
Cell Morphology,Digestive System Development and Function,Hepatic System Development and Function,Organ Morphology,Organismal Development,Tissue Morphology	Morphology of oval cells	0.0439			OSMR	1
Lipid Metabolism,Small Molecule Biochemistry,Vitamin and Mineral Metabolism	Metabolism of vitamin A	0.0439			LRAT	1
Cellular Compromise	Oxidative stress response of pancreatic cancer cell lines	0.0439			XDH	1
Cell Cycle,Connective Tissue Development and Function	G2/M phase of fibroblast cell lines	0.0439			PLAC8	1
Lipid Metabolism,Molecular Transport,Small Molecule Biochemistry	Uptake of oleic acid	0.0439			CD36	1
Molecular Transport,Nucleic Acid Metabolism,Small Molecule Biochemistry	Transport of uridine	0.0439			SLC29A1	1
Carbohydrate Metabolism,Molecular Transport,Small Molecule Biochemistry	Transport of glycerol	0.0439			AQP1	1
Cell Cycle,Gene Expression	Binding of promoter fragment	0.0439			CEBPD	1
Nervous System Development and Function	Establishment of blood-brain barrier	0.0439			CLDN1	1
Cell Morphology,Skeletal and Muscular System Development and Function	Ruffling of smooth muscle cells	0.0439			PLAU	1
Organ Development,Skeletal and Muscular System Development and Function,Tissue Development	Growth of skeletal muscle tissue	0.0439			P2RX5	1
Hematological System Development and Function,Lymphoid Tissue Structure and Development,Tissue Morphology	Quantity of natural killer T lymphocytes	0.0439			APOE	1
Cell Cycle	Arrest in G0/G1 phase transition of granulosa cells	0.0439			BTG2	1
Cellular Compromise,Organismal Injury and Abnormalities,Renal and Urological Disease	Injury of tubular cells	0.0439			ICAM1	1
Organismal Injury and Abnormalities,Renal and Urological Disease	Mild proteinuria	0.0439			LPL	1
Cellular Assembly and Organization,Cellular Compromise	Depolymerization of actin stress fibers	0.0439			GHR	1
Cell Morphology,Cellular Assembly and Organization,Nervous System Development and Function,Tissue Morphology	Size of synaptic vesicles	0.0439			RAB3B	1
Endocrine System Development and Function,Lipid Metabolism,Small Molecule Biochemistry	Conversion of corticosterone	0.0439			HSD11B1	1
Digestive System Development and Function,Hepatic System Development and Function,Organ Development	Function of liver	0.0439			PLAU	1
Embryonic Development,Organismal Development,Tissue Development	Branching morphogenesis of epithelial tubule	0.0439			MGP	1
Lipid Metabolism,Small Molecule Biochemistry	Turnover of triacylglycerol	0.0439			CD36	1
Lipid Metabolism,Small Molecule Biochemistry	Synthesis of ketone body	0.0439			HMGCS2	1
Cell Morphology,Cellular Assembly and Organization,Cellular Development,Cellular Function and Maintenance,Cellular Growth and Proliferation,Nervous System Development and Function,Organismal Development,Tissue Development	Remyelination of axons	0.0439			SEMA3A	1
Cell-To-Cell Signaling and Interaction,Drug Metabolism,Molecular Transport,Small Molecule Biochemistry	Accumulation of norepinephrine	0.0439			RAB3B	1
Cell-To-Cell Signaling and Interaction,Nervous System Development and Function	Evoked potential	0.0439			HTR2A	1
Cardiovascular System Development and Function,Cellular Assembly and Organization,Cellular Development,Cellular Function and Maintenance,Cellular Growth and Proliferation,Embryonic Development,Organ Development,Organismal Development,Skeletal and Muscular System Development and Function,Tissue Development	Formation of sarcomere	0.0439			GATA4	1
Cardiovascular System Development and Function,Organismal Development,Tissue Morphology	Density of microvessel	0.0439			CYGB	1
Embryonic Development,Hair and Skin Development and Function,Organ Development,Organ Morphology,Organismal Development,Tissue Development	Morphogenesis of skin	0.0439			ITGA2	1
Humoral Immune Response,Inflammatory Response	Classical complement pathway	0.0439			C3	1
Lipid Metabolism,Molecular Transport,Small Molecule Biochemistry	Release of 6-keto-prostaglandin F1 alpha	0.0439			XDH	1
Drug Metabolism,Endocrine System Development and Function,Lipid Metabolism,Small Molecule Biochemistry	Conversion of hydrocortisone	0.0439			HSD11B1	1
Carbohydrate Metabolism,Lipid Metabolism,Molecular Transport,Small Molecule Biochemistry	Uptake of lipopolysaccharide	0.0439			APOE	1
Nervous System Development and Function,Neurological Disease	Breakdown of myelin sheath	0.0439			SERPING1	1
Amino Acid Metabolism,Molecular Transport,Small Molecule Biochemistry	Clearance of creatine	0.0439			EDNRA	1
Gastrointestinal Disease,Hepatic System Disease,Organismal Injury and Abnormalities	Ethynylestradiol hepatocellular cholestasis	0.0439			GJB2	1
Cellular Movement,Nervous System Development and Function	Chemorepulsion of sensory neurons	0.0439			A2M	1
Cellular Movement,Hematological System Development and Function,Hypersensitivity Response,Immune Cell Trafficking	Mobilization of eosinophils	0.0439			DPP4	1
Nucleic Acid Metabolism,Small Molecule Biochemistry	Molar ratio of ADP	0.0439			UCP2	1
Energy Production,Lipid Metabolism,Small Molecule Biochemistry	Oxidation of cholesterol	0.0439			CD36	1
Cellular Development,Cellular Growth and Proliferation	Formation of heart cell lines	0.0439			HOPX	1
Embryonic Development,Organismal Development,Reproductive System Development and Function	Implantation of embryo	0.0439			IL11RA	1
Cell Morphology,Cellular Assembly and Organization,Cellular Function and Maintenance	Fluidity of plasma membrane	0.0439			XDH	1
Post-Translational Modification	Nitrosation of protein	0.0439			XDH	1
Embryonic Development,Organismal Development	Development of head	0.044			EFNA5,NCAM1,RELN,THBD	4
Cell Cycle	Interphase	0.0442			BRCA1,BTG2,CCND2,CDKN2A,PLAC8	5
Molecular Transport	Quantity of metal	0.0444		-1.948	A2M,APOE,EDNRA,ICAM1,LCN2,PLCE1,XDH	7
Cardiovascular System Development and Function,Organismal Development	Angiogenesis	0.0458		-0.447	CD36,CYGB,IL15,MMP2,PLAU,TGM2,THBD	7
Organismal Injury and Abnormalities,Renal and Urological Disease	Injury of kidney	0.048			ATP1B1,ICAM1	2
Nervous System Development and Function	Mechanical nociception	0.048			HTR2A,ITGA2	2
Hematological System Development and Function,Immune Cell Trafficking,Inflammatory Response,Tissue Development	Accumulation of leukocytes	0.048			SELPLG,VCAM1	2
Cancer,Organismal Injury and Abnormalities	Nonhematologic malignant neoplasm	0.0483			CDKN2A,CTSC,WT1	3
Cardiovascular Disease,Organismal Injury and Abnormalities	Abnormality of heart ventricle	0.0483			BNIP3,KLF15,SPHK1	3
Cell-To-Cell Signaling and Interaction	Binding of tumor cell lines	0.0483			ICAM1,ITGA2,VCAM1	3
